# Supplementary material for: A Comparison of Particulate Exposure Levels during Taxi, Bus, and Metro Commuting among Four Chinese Megacities
Source: Int J Environ Res Public Health. 2022 May 10;19(10):5830. doi: 10.3390/ijerph19105830 (PMC9140565; doi:10.3390/ijerph19105830)
Supplement: Supplementary file 1 [file ijerph-19-05830-s001.zip]

Archive with 1 entries (1 files):
- ijerph-1650148-supplementary.pdf
